# Supplementary material for: Serial Cultivation of an MSC-Like Cell Line with Enzyme-Free Passaging Using a Microporous Titanium Scaffold
Source: Materials (Basel). 2023 Jan 30;16(3):1165. doi: 10.3390/ma16031165 (PMC9919603; doi:10.3390/ma16031165)
Supplement: Supplementary file 1 [file materials-16-01165-s001.zip]

Archive with 1 entries (1 files):
- materials-2077294-supplementary.pdf
